# Supplementary material for: Gene regulatory network modeling via global optimization of high-order dynamic Bayesian network
Source: BMC Bioinformatics. 2012 Jun 13;13:131. doi: 10.1186/1471-2105-13-131 (PMC3433362; doi:10.1186/1471-2105-13-131)
Supplement: Additional file 1 — GlobalMIT+.zip — The GlobalMIT+ toolbox Implementation of the proposed algorithms in Matlab and C++, together with the user’s guide [15,18-21,23-27,29-31,45-50]. [file 1471-2105-13-131-S1.zip]

Archive with 51 entries (47 files):
- GlobalMIT_2.Beta/
- GlobalMIT_2.Beta/binarize_data.m
- GlobalMIT_2.Beta/compare_net.m
- GlobalMIT_2.Beta/conditional_MI_DBN_HighOrder_2_ab.m
- GlobalMIT_2.Beta/conditional_MI_DBN_HighOrder_2_TF.m
- GlobalMIT_2.Beta/createDotGraphic.m
- GlobalMIT_2.Beta/createDotGraphicFromFile.m
- GlobalMIT_2.Beta/create_SIF_file.m
- GlobalMIT_2.Beta/default_dot_file.txt
- GlobalMIT_2.Beta/demo.m
- GlobalMIT_2.Beta/Doc/
- GlobalMIT_2.Beta/Doc/globalMIT+_userGuide.pdf
- GlobalMIT_2.Beta/Doc/ICONIP11.pdf
- GlobalMIT_2.Beta/findLexicalIndex.m
- GlobalMIT_2.Beta/findLexicalIndex_HighOrder.m
- GlobalMIT_2.Beta/GlobalMIT.exe
- GlobalMIT_2.Beta/globalMIT.m
- GlobalMIT_2.Beta/globalMIT_exe.m
- GlobalMIT_2.Beta/GlobalMIT_fixedOrder.exe
- GlobalMIT_2.Beta/globalMIT_fixedOrder.m
- GlobalMIT_2.Beta/globalMIT_fixedOrder_exe.m
- GlobalMIT_2.Beta/GlobalMIT_fixedOrder_TF.exe
- GlobalMIT_2.Beta/globalMIT_fixedOrder_TF.m
- GlobalMIT_2.Beta/globalMIT_fixedOrder_TF_exe.m
- GlobalMIT_2.Beta/GlobalMIT_TF.exe
- GlobalMIT_2.Beta/globalMIT_TF.m
- GlobalMIT_2.Beta/globalMIT_TF_exe.m
- GlobalMIT_2.Beta/husmeier_yeast_100.mat
- GlobalMIT_2.Beta/Linux/
- GlobalMIT_2.Beta/Linux/globalMIT.exe
- GlobalMIT_2.Beta/Linux/globalMIT_fixedOrder.exe
- GlobalMIT_2.Beta/multi_time_series_cat.m
- GlobalMIT_2.Beta/myDataMapping.m
- GlobalMIT_2.Beta/myDefaultGraph.jpg
- GlobalMIT_2.Beta/myDefaultGraph.pdf
- GlobalMIT_2.Beta/myIntervalDiscretize.m
- GlobalMIT_2.Beta/myQuantileDiscretize.m
- GlobalMIT_2.Beta/print_pdf.m
- GlobalMIT_2.Beta/score_MIT.m
- GlobalMIT_2.Beta/single_node_score_MIT.m
- GlobalMIT_2.Beta/Source/
- GlobalMIT_2.Beta/Source/combination.h
- GlobalMIT_2.Beta/Source/globalMIT.cpp
- GlobalMIT_2.Beta/Source/globalMIT_fixedOrder.cpp
- GlobalMIT_2.Beta/Source/veccomb.h
- GlobalMIT_2.Beta/superNode2Node.m
- GlobalMIT_2.Beta/vecShift.m
- GlobalMIT_2.Beta/writeGlobalMITfile.m
- GlobalMIT_2.Beta/writeGlobalMITfile_ab.m
- GlobalMIT_2.Beta/writeGlobalMITfile_highOrder_ab.m
- GlobalMIT_2.Beta/Yu_net_5.mat
