# Supplementary material for: Gene regulatory network modeling via global optimization of high-order dynamic Bayesian network
Source: BMC Bioinformatics. 2012 Jun 13;13:131. doi: 10.1186/1471-2105-13-131 (PMC3433362; doi:10.1186/1471-2105-13-131)
Supplement: Additional file 1 — GlobalMIT+.zip — The GlobalMIT+ toolbox Implementation of the proposed algorithms in Matlab and C++, together with the user’s guide [15,18-21,23-27,29-31,45-50]. [file 1471-2105-13-131-S1.zip › GlobalMIT_2.Beta/compare_net.m]

%GlobalMIT: a toolbox for learning optimal dynamic Bayesian network structure with
%the Mutual Information Test (MIT) scoring metric
%(C) 2010-2011 Nguyen Xuan Vinh   
%Email: vinh.nguyen@monash.edu, vinh.nguyenx@gmail.com
%Reference: 
% [1] Vinh, N. X., Chetty, M., Coppel, R., and Wangikar, P. P. (2011).
% GlobalMIT: Learning Globally Optimal Dynamic Bayesian Network with the Mutual Information Test (MIT) Criterion, Bioinformatics, doi: 10.1093/bioinformatics/btr457, 
%
%Usage:  [PPV,recall]=compare_net(net,true_net,verbose)
%Compare two network and calculate the quality metrics
% Input:
%       net: the discovered network
%       true_net: the ground-truth network
%       verbose: display detailed info or not
% Output:
%       positive predictive value (PPV), recall


function [PPV,recall]=compare_net(net,true_net,verbose)

net=net>0;

if nargin<3 verbose=0;end;

[dim dim]=size(net);

FP=0;
FN=0;
TP=0;
TN=0;
for i=1:dim
   for j=1:dim
       if i==j continue;end; %don't care about the self-edge
       if (net(i,j)<true_net(i,j))
           FN=FN+1;
           if verbose fprintf('Missing edge: %d ---> %d\n',i,j);end;
       elseif (net(i,j)>true_net(i,j))
           FP=FP+1; 
           if verbose fprintf('False edge: %d ---> %d\n',i,j);end;
       elseif (net(i,j)==true_net(i,j) && net(i,j)==1)
           TP=TP+1;
       elseif (net(i,j)==true_net(i,j) && net(i,j)==0)
           TN=TN+1;
       end
           
   end
end

if FP==0 && FN==0 
    if verbose fprintf('Congratulations! You''ve done perfectly\n');end;
end;

specificity=TN/(TN+FP);
sensitivity=TP/(TP+FN);
PPV=TP/(TP+FP);
recall=TP/(TP+FN);  %same as sensitivity
imprecision=FP/(FP+TP);

if verbose 
    fprintf('PPV= %f  Sensitivity: %f   \n',PPV,sensitivity);    
end;
