# Supplementary material for: Gene regulatory network modeling via global optimization of high-order dynamic Bayesian network
Source: BMC Bioinformatics. 2012 Jun 13;13:131. doi: 10.1186/1471-2105-13-131 (PMC3433362; doi:10.1186/1471-2105-13-131)
Supplement: Additional file 1 — GlobalMIT+.zip — The GlobalMIT+ toolbox Implementation of the proposed algorithms in Matlab and C++, together with the user’s guide [15,18-21,23-27,29-31,45-50]. [file 1471-2105-13-131-S1.zip › GlobalMIT_2.Beta/conditional_MI_DBN_HighOrder_2_ab.m]

%GlobalMIT: a toolbox for learning optimal dynamic Bayesian network structure with
%the Mutual Information Test (MIT) scoring metric
%(C) 2010-2011 Nguyen Xuan Vinh   
%Email: vinh.nguyen@monash.edu, vinh.nguyenx@gmail.com
%Reference: 
% [1] Vinh, N. X., Chetty, M., Coppel, R., and Wangikar, P. P. (2011).
% GlobalMIT: Learning Globally Optimal Dynamic Bayesian Network with the Mutual Information Test (MIT) Criterion, Bioinformatics, doi: 10.1093/bioinformatics/btr457, 
%
%Usage: CMI=conditional_MI_DBN_HighOrder_2_ab(a,Xi, Xj,Pa,d,n_state,dataLength)
%Calculating the conditional mutual information between two nodes Xi->Xj
% Input:
%       a: a data matrix, rows are samples, columns are variables
%          values of a must be discrete, taking interger values >=1
%       Xi, Xj: two nodes, with an edge Xi->Xj, ie. Xj is the target node
%       Pa: other parents, to condition on. Set Pa=0 for unconditioned MI
%       n_state: number of discrete state
%       Xi_order, Pa_order: auto-calculated from the super-node index
%       d: order of the DBN
%       dataLength: lengths of the time series
% Output:
%       CMI: the conditional mutual information I(Xi;Xj|Pa)


function CMI=conditional_MI_DBN_HighOrder_2_ab(a,Xi, Xj, Pa,d,n_state,dataLength)

[n dim]=size(a);
if nargin<6 n_state=max(max(a));end;
if nargin<7 dataLength=n;end;

Ne=n-length(dataLength)*d;  %number of effective observation
nPa=length(Pa);

dataLength=[0, cumsum(dataLength)]; %convert to position vector

%calculate the actual regulation order from super-node index
Xi_order=floor(Xi/dim)+1;
Xi=mod(Xi,dim); if Xi==0 Xi=dim;Xi_order=Xi_order-1; end;  %and calculate actual node index

if Pa==0
   %Cont=Contingency(a(d-Xi_order+1:end-Xi_order,Xi),a(d+1:end,Xj),n_state);  %pay attention to data alignment!
   Cont=Contingency_ab(a(:,Xi),a(:,Xj),n_state,dataLength,Xi_order,d);  %pay attention to data alignment!
   %calculate the unconditional MI
   CMI=Mutu_info(Cont,n_state);
   return;
end

for i=1:nPa
    Pa_order(i)=floor(Pa(i)/dim)+1;  %actual order of regulation
    Pa(i)=mod(Pa(i),dim); if Pa(i)==0 Pa(i)=dim;Pa_order(i)=Pa_order(i)-1;end;     %and calculate actual node index
end

% or: [Pa,Pa_order]= superNode2Node(Pa,dim);
%     [Xi,Xi_order]= superNode2Node(Xi,dim);


prob_Pa=[];   %probability of each Pa configuration encountered
MI_arr=[];    %the corresponding MI value

scanned=ones(1,n);  %mark the scanned row of a: elegant solution
for l=2:length(dataLength)
    for i=dataLength(l-1)+1+d:dataLength(l) 
        scanned(i)=0;
    end
end
        
for i=1:n  %scan all rows of b, find a new combination of Pa, and construct the corresponding contingency table
    if scanned(i)==0 %found a new combination of Pa
        count=1;  %the number of times this combination appears in b
        scanned(i)=1;
        T=zeros(n_state,n_state);
        T(a(i-Xi_order,Xi),a(i,Xj))=T(a(i-Xi_order,Xi),a(i,Xj))+1;
        
        for j=i+1:n
            if (scanned(j)==0 && compareParent_ab(i,j,a,Pa,Pa_order,d))
                scanned(j)=1;
                T(a(j-Xi_order,Xi),a(j,Xj))=T(a(j-Xi_order,Xi),a(j,Xj))+1;
                count=count+1;
            end
        end
        MI_arr=[MI_arr Mutu_info(T,n_state)];
        prob_Pa=[prob_Pa count];
    end
end
prob_Pa=prob_Pa/sum(prob_Pa);  %normalize the probability 
CMI=sum(prob_Pa.*MI_arr);

end

function isSame=compareParent_ab(i,j,a,Pa,Pa_order,d)
isSame=1;
for p=1:length(Pa)
    if a(i-Pa_order(p),Pa(p))~=a(j-Pa_order(p),Pa(p))
        isSame=0;
        return;
    end    
end
end


function MI=Mutu_info(T,n_state)
%calculate the MI 
a=sum(T');
b=sum(T);
N=sum(a);

MI=0;
for i=1:n_state
    for j=1:n_state
        if T(i,j)>0 MI=MI+T(i,j)*log(T(i,j)*N/(a(i)*b(j)));end;
    end
end
MI=MI/N;
end

function Cont=Contingency_ab(Mem1,Mem2,n_state,dataLength,order1,d)
%Cont=Contingency(a(d-Xi_order+1:end-Xi_order,Xi),a(d+1:end,Xj),n_state);
%%pay attention to data alignment!
n=length(Mem1);
Cont=zeros(n_state,n_state);
scanned=ones(1,n);  %mark the scanned row of a: elegant solution

for l=2:length(dataLength)
    for i=dataLength(l-1)+1+d:dataLength(l) 
        scanned(i)=0;
    end
end

for i=1:n
    if scanned(i)==0
        Cont(Mem1(i-order1),Mem2(i))=Cont(Mem1(i-order1),Mem2(i))+1;
        scanned(i)=1;
    end
end

end
