# Supplementary material for: Gene regulatory network modeling via global optimization of high-order dynamic Bayesian network
Source: BMC Bioinformatics. 2012 Jun 13;13:131. doi: 10.1186/1471-2105-13-131 (PMC3433362; doi:10.1186/1471-2105-13-131)
Supplement: Additional file 1 — GlobalMIT+.zip — The GlobalMIT+ toolbox Implementation of the proposed algorithms in Matlab and C++, together with the user’s guide [15,18-21,23-27,29-31,45-50]. [file 1471-2105-13-131-S1.zip › GlobalMIT_2.Beta/createDotGraphic.m]

%GlobalMIT: a toolbox for learning optimal dynamic Bayesian network structure with
%the Mutual Information Test (MIT) scoring metric
%(C) 2010-2011 Nguyen Xuan Vinh   
%Email: vinh.nguyen@monash.edu, vinh.nguyenx@gmail.com
%Reference: 
% [1] Vinh, N. X., Chetty, M., Coppel, R., and Wangikar, P. P. (2011).
% GlobalMIT: Learning Globally Optimal Dynamic Bayesian Network with the Mutual Information Test (MIT) Criterion, Bioinformatics, doi: 10.1093/bioinformatics/btr457, 
%
%Usage: createDotGraphic(net,tit,filename)
%Create dot graphic
% Input:
%       net: a dynamic Bayesian network, net(i,j)=1 -> there is an edge
%       from node i->j
%       tit: title for the graph
%       nodeName: name of the node, optional, use empty variable []  for
%       default name (using number)
% Output:
%       a text file input for graphviz display
%       Graphviz bin directory must be on the system path for network visualization in Matlab

function createDotGraphic(net,nodeName,true_net,tit,filename)
net_order=net;
net=net>0;
[dim dim]=size(net);

if nargin<5 filename='.\default_dot_file.txt';end;
if nargin<4 tit='My graph';end;
if nargin<3 true_net=net;end;
if nargin<2 || isempty(nodeName) for i=1:dim nodeName(i)={num2str(i)};end;end;

fid=fopen(filename,'w');

fprintf(fid,'digraph abstract { \n');
fprintf(fid,['label = "' tit '";\n']); 
fprintf(fid,'labeljust="l"; \n');

for i=1:dim
    for j=1:dim
        if net(i,j)==1 
            if (nargin>=3 && net(i,j)==true_net(i,j))
                fprintf(fid,['%s->%s  [color=black,label=" ' num2str(net_order(i,j)) '"];\n'],nodeName{i},nodeName{j});
            elseif (nargin>=3 && net(i,j)==true_net(j,i))
                fprintf(fid,['%s->%s  [color=blue,label="' num2str(net_order(i,j)) '"];\n'],nodeName{i},nodeName{j});  %wrong direction
            elseif (nargin>=3 && net(i,j)~=true_net(j,i))
                fprintf(fid,['%s->%s  [color=red,label="' num2str(net_order(i,j)) '"];\n'],nodeName{i},nodeName{j});               
            else
                fprintf(fid,['%s->%s  [color=black,label="' num2str(net_order(i,j)) '"];\n'],nodeName{i},nodeName{j});
            end            
        end
    end
end
fprintf(fid,'}\n');
fclose(fid);
create_SIF_file(net,[filename '.sif'],true_net,nodeName);

%%dot executable file must be on the system path
dos(['"dot" -Tjpg  ' filename ' -o .\myDefaultGraph.jpg']);
dos(['"dot" -Tpdf  ' filename ' -o .\myDefaultGraph.pdf']);

figure;
im=imread('.\myDefaultGraph.jpg');
image(im);
title('Dynamic Bayesian Network');
