# Supplementary material for: Gene regulatory network modeling via global optimization of high-order dynamic Bayesian network
Source: BMC Bioinformatics. 2012 Jun 13;13:131. doi: 10.1186/1471-2105-13-131 (PMC3433362; doi:10.1186/1471-2105-13-131)
Supplement: Additional file 1 — GlobalMIT+.zip — The GlobalMIT+ toolbox Implementation of the proposed algorithms in Matlab and C++, together with the user’s guide [15,18-21,23-27,29-31,45-50]. [file 1471-2105-13-131-S1.zip › GlobalMIT_2.Beta/createDotGraphicFromFile.m]

%GlobalMIT: a toolbox for learning optimal dynamic Bayesian network structure with
%the Mutual Information Test (MIT) scoring metric
%(C) 2010-2011 Nguyen Xuan Vinh   
%Email: vinh.nguyen@monash.edu, vinh.nguyenx@gmail.com
%Reference: 
% [1] Vinh, N. X., Chetty, M., Coppel, R. and Wangikar, P. (2011). A polynomial time algorithm 
%     for learning globally optimal dynamic bayesian network.
%     2011-submitted for publication.
%Usage: createDotGraphic(net,tit,filename)
%Create dot graphic
% Input:
%       net: a dynamic Bayesian network, net(i,j)=1 -> there is an edge
%       from node i->j
%       tit: title for the graph
%       nodeName: name of the node, optional, use empty variable []  for
%       default name (using number)
% Output:
%       a text file input for graphviz display
%       replace the actual path to Graphviz for display in Matlab

function createDotGraphicFromFile(filename,nodeName,tit)
if nargin<3 tit='My graph';end;

%%Replace with actual path to Graphviz
dos(['"C:\Program Files\Graphviz2.26.3\bin\dot" -Tjpg  ' filename ' -o .\myDefaultGraph.jpg']);
dos(['"C:\Program Files\Graphviz2.26.3\bin\dot" -Tpdf  ' filename ' -o .\myDefaultGraph.pdf']);

figure;
im=imread('.\myDefaultGraph.jpg');
image(im);
title(tit);
