# Supplementary material for: Gene regulatory network modeling via global optimization of high-order dynamic Bayesian network
Source: BMC Bioinformatics. 2012 Jun 13;13:131. doi: 10.1186/1471-2105-13-131 (PMC3433362; doi:10.1186/1471-2105-13-131)
Supplement: Additional file 1 — GlobalMIT+.zip — The GlobalMIT+ toolbox Implementation of the proposed algorithms in Matlab and C++, together with the user’s guide [15,18-21,23-27,29-31,45-50]. [file 1471-2105-13-131-S1.zip › GlobalMIT_2.Beta/create_SIF_file.m]

%GlobalMIT: a toolbox for learning optimal dynamic Bayesian network structure with
%the Mutual Information Test (MIT) scoring metric
%(C) 2010-2011 Nguyen Xuan Vinh   
%Email: vinh.nguyen@monash.edu, vinh.nguyenx@gmail.com
%Reference: 
% [1] Vinh, N. X., Chetty, M., Coppel, R., and Wangikar, P. P. (2011).
% GlobalMIT: Learning Globally Optimal Dynamic Bayesian Network with the Mutual Information Test (MIT) Criterion, Bioinformatics, doi: 10.1093/bioinformatics/btr457, 
%
%Usage: create SIF graphic file for the network
function create_SIF_file(net,filename,true_net,node_name)
net=net>0;
[dim dim]=size(net);

if nargin<3 true_net=net;end;
if nargin<4 for i=1:dim node_name(i)={num2str(i)};end;end;

fid=fopen(filename,'w');

for i=1:dim 
    for j=1:dim
        if net(i,j)
            if net(i,j)==true_net(i,j)
                fprintf(fid,'%s tp %s\n',node_name{i},node_name{j});
            else
                fprintf(fid,'%s fp %s\n',node_name{i},node_name{j});
            end
        end
    end
end

fclose(fid);
