# Supplementary material for: Gene regulatory network modeling via global optimization of high-order dynamic Bayesian network
Source: BMC Bioinformatics. 2012 Jun 13;13:131. doi: 10.1186/1471-2105-13-131 (PMC3433362; doi:10.1186/1471-2105-13-131)
Supplement: Additional file 1 — GlobalMIT+.zip — The GlobalMIT+ toolbox Implementation of the proposed algorithms in Matlab and C++, together with the user’s guide [15,18-21,23-27,29-31,45-50]. [file 1471-2105-13-131-S1.zip › GlobalMIT_2.Beta/default_dot_file.txt]

digraph abstract { 
label = "GlobalMIT+ C++ DBN";
labeljust="l"; 
1->1  [color=red,label="1"];
1->3  [color=black,label=" 2"];
2->2  [color=red,label="1"];
3->2  [color=black,label=" 3"];
3->11  [color=black,label=" 2"];
4->4  [color=red,label="1"];
5->5  [color=red,label="1"];
6->6  [color=red,label="1"];
7->7  [color=red,label="1"];
7->13  [color=black,label=" 2"];
8->7  [color=black,label=" 2"];
8->8  [color=red,label="1"];
9->9  [color=red,label="1"];
10->10  [color=red,label="1"];
11->11  [color=red,label="1"];
12->12  [color=red,label="1"];
14->14  [color=red,label="1"];
15->15  [color=red,label="1"];
16->16  [color=red,label="1"];
17->17  [color=red,label="1"];
18->18  [color=red,label="1"];
19->19  [color=red,label="1"];
20->20  [color=red,label="1"];
}
