# Supplementary material for: Gene regulatory network modeling via global optimization of high-order dynamic Bayesian network
Source: BMC Bioinformatics. 2012 Jun 13;13:131. doi: 10.1186/1471-2105-13-131 (PMC3433362; doi:10.1186/1471-2105-13-131)
Supplement: Additional file 1 — GlobalMIT+.zip — The GlobalMIT+ toolbox Implementation of the proposed algorithms in Matlab and C++, together with the user’s guide [15,18-21,23-27,29-31,45-50]. [file 1471-2105-13-131-S1.zip › GlobalMIT_2.Beta/demo.m]

%GlobalMIT: a toolbox for learning optimal dynamic Bayesian network structure with
%the Mutual Information Test (MIT) scoring metric
%(C) 2010-2011 Nguyen Xuan Vinh   
%Email: vinh.nguyen@monash.edu, vinh.nguyenx@gmail.com
%Reference: 
% [1] Vinh, N. X., Chetty, M., Coppel, R., and Wangikar, P. P. (2011).
% GlobalMIT: Learning Globally Optimal Dynamic Bayesian Network with the Mutual Information Test (MIT) Criterion, Bioinformatics, doi: 10.1093/bioinformatics/btr457, 
%
%Usage: demo();
%Step-through demo of the GlobalMIT toolkit

%function demo();

clc;

load husmeier_yeast_100;
fprintf('Data loaded...\n');
createDotGraphic(true_net,nodeName,true_net,'True DBN');

fprintf('Press any key to continue...\n');
pause

fprintf('Now let''s try the first-order DBN on this data...\n');
alpha=0.999;
allowSelfLoop=0;
order=1;
dataLength=[100];
tic;[best_net]=globalMIT(data,alpha,order,allowSelfLoop,dataLength);toc
createDotGraphic(best_net,nodeName,true_net,'GlobalMIT DBN');

fprintf('Press any key to continue...\n');
pause

fprintf('Trying the C++ engine...\n');
nthreads=1;
tic;[best_net_exe,score,time]=globalMIT_exe(data,alpha,order,nthreads,allowSelfLoop,dataLength);toc
createDotGraphic(best_net_exe,nodeName,true_net,'GlobalMIT C++ DBN');

fprintf('Press any key to continue...\n');
pause

fprintf('Testing the C++ engine on multiple time series data...\n');
dataLength=[20,30,50];
best_net_exe=globalMIT_exe(data,alpha,order,nthreads,allowSelfLoop,dataLength);
createDotGraphic(best_net_exe,nodeName,true_net,'GlobalMIT DBN');

fprintf('Press any key to continue...\n');
pause

fprintf('Now let''s try higher-order DBN...\n');
dataLength=[100];
order=3;
[best_net_exe,score,time]=globalMIT_exe(data,alpha,order,nthreads,allowSelfLoop,dataLength);
createDotGraphic(best_net_exe,nodeName,true_net,'GlobalMIT DBN');

fprintf('Press any key to continue...\n');
pause

fprintf('It was pretty slow. Let''s try GlobalMIT+ multithread...\n');
nthreads=6;
[best_net_exe,score,time]=globalMIT_exe(data,alpha,order,nthreads,allowSelfLoop,dataLength);

fprintf('Press any key to continue...\n');
pause


fprintf('Now let''s introduce some higher-order time-delayed interactions into the network...\n');
load husmeier_yeast_100;
for i=1:length(nodeName) eval(sprintf('%s=%d;',nodeName{i},i));end;
data(:,[RAD51  RNR3])=vecShift(data(:,[RAD51  RNR3]),1);
data(:,[CLB2 MYO1 ALK1])=vecShift(data(:,[CLB2 MYO1 ALK1]),2);
order=3;
[best_net_exe]=globalMIT_exe(data,alpha,order,nthreads,allowSelfLoop,dataLength);
[best_net_exe]=globalMIT_fixedOrder_exe(data,alpha,order,nthreads,allowSelfLoop,dataLength);
createDotGraphic(best_net_exe,nodeName,true_net,'GlobalMIT DBN');


fprintf('Press any key to continue...\n');
pause

fprintf('Loading Yu''s net no 5 data set...\n');
clear; clc;
load Yu_net_5;
n_state=3;

fprintf('Warning: Large data set. May take up to >1h. Press any key to continue...\n');
pause

alpha=0.9999;
allowSelfLoop=1;
order=5;
nthreads=6;
data_dis= myIntervalDiscretize(data,n_state);
[dataLength dim]=size(data_dis);
[best_net_exe,score,time]=globalMIT_fixedOrder_exe(data_dis,alpha,order,nthreads,allowSelfLoop,dataLength);
createDotGraphic(best_net_exe,[],true_net,'GlobalMIT+ C++ DBN');
compare_net(best_net_exe,true_net,1)

fprintf('Press any key to continue...\n');
pause

fprintf('It was pretty slow. Now let''s try the GlobalMIT* version...\n');
[best_net_exe,score,time]=globalMIT_exe(data_dis,alpha,order,nthreads,allowSelfLoop,dataLength);
createDotGraphic(best_net_exe,[],true_net,'GlobalMIT+ C++ DBN');
compare_net(best_net_exe,true_net,1)


fprintf('The end...\n');
