# Supplementary material for: Gene regulatory network modeling via global optimization of high-order dynamic Bayesian network
Source: BMC Bioinformatics. 2012 Jun 13;13:131. doi: 10.1186/1471-2105-13-131 (PMC3433362; doi:10.1186/1471-2105-13-131)
Supplement: Additional file 1 — GlobalMIT+.zip — The GlobalMIT+ toolbox Implementation of the proposed algorithms in Matlab and C++, together with the user’s guide [15,18-21,23-27,29-31,45-50]. [file 1471-2105-13-131-S1.zip › GlobalMIT_2.Beta/findLexicalIndex.m]

%GlobalMIT: a toolbox for learning optimal dynamic Bayesian network structure with
%the Mutual Information Test (MIT) scoring metric
%(C) 2010-2011 Nguyen Xuan Vinh   
%Email: vinh.nguyen@monash.edu, vinh.nguyenx@gmail.com
%Reference: 
% [1] Vinh, N. X., Chetty, M., Coppel, R., and Wangikar, P. P. (2011).
% GlobalMIT: Learning Globally Optimal Dynamic Bayesian Network with the Mutual Information Test (MIT) Criterion, Bioinformatics, doi: 10.1093/bioinformatics/btr457, 
%
%Usage: [ pos ] = findLexicalIndex(n, Pa )
%Find the lexical order of a combination of parent
% Input:
%       n: total number of variable
%       Pa: a parent combination
% Output:
%       pos: the lexical order of Pa

function [ pos ] = findLexicalIndex(n, Pa )
%Find lexical index of a parent set, variable IDs are from 1->n
%variable in Pa must be in increasing order
p=length(Pa);
if p==1 pos=Pa;return;end;

pos=0;
for i=1:p-1
    if (i==1) last_pos=1; else last_pos=Pa(i-1)+1;end;
    
    for j=last_pos:Pa(i)-1
        pos=pos+nchoosek(n-j,p-i);
    end    
end
pos=pos+Pa(end)-Pa(end-1);

end
