# Supplementary material for: Gene regulatory network modeling via global optimization of high-order dynamic Bayesian network
Source: BMC Bioinformatics. 2012 Jun 13;13:131. doi: 10.1186/1471-2105-13-131 (PMC3433362; doi:10.1186/1471-2105-13-131)
Supplement: Additional file 1 — GlobalMIT+.zip — The GlobalMIT+ toolbox Implementation of the proposed algorithms in Matlab and C++, together with the user’s guide [15,18-21,23-27,29-31,45-50]. [file 1471-2105-13-131-S1.zip › GlobalMIT_2.Beta/globalMIT_TF.m]

%GlobalMIT: a toolbox for learning optimal dynamic Bayesian network structure with
%the Mutual Information Test (MIT) scoring metric
%(C) 2010-2011 Nguyen Xuan Vinh   
%Email: vinh.nguyen@monash.edu, vinh.nguyenx@gmail.com
%Reference: 
% [1] Vinh, N. X., Chetty, M., Coppel, R., and Wangikar, P. P. (2011).
% GlobalMIT: Learning Globally Optimal Dynamic Bayesian Network with the Mutual Information Test (MIT) Criterion, Bioinformatics, doi: 10.1093/bioinformatics/btr457, 
%
%Usage:[best_net,score,time]=globalMIT(a,alpha,d,nthreads,allowSelfLoop,dataLength) 
% Input:
%       a: a data matrix, rows are samples, columns are variables
%          values of a must be discrete, taking interger values >=1;
%          multiple time series are simply merged by collumn
%       alpha: significance level for the mutual information test for
%       d: max DBN order
%       nthreads: number of parallel threads
%       allowSelfLoop: allow self loop or not
%       dataLength: a vector containing the lengths of the time series
% Output:
%       best_net: the globally optimal dynamic Bayesian network 
%                 best_net(i,j)=1 -> there exists an edge from node i->j
%       best_score: the optimal S_MIT score
%       time: execution time

%with Transcription factor version


function [best_net,best_score_ori,time]=globalMIT_TF(a,alpha,d,allowSelfLoop,dataLength,nTF)
tic;
time=0;
[n dim]=size(a);

if nargin<2 alpha=0.999;end;
if nargin<3 d=1;end;
if nargin<4 allowSelfLoop=0;end;  %not allow self loop by default
if nargin<5 dataLength=n;end;
if nargin<6 nTF=dim;end;
if d<=0 fprintf('Order d must be >=1!\n');return;end;

best_net=[];best_score=inf;best_score_ori=0;

if n~=sum(dataLength) fprintf('Error: data size mismatch: n~=sum(dataLength)!\n');return;end;

%a need to be preprocessed, so that all variables take value in the range 1-n_state
n_state=max(max(a));

MAX_PARENT=20;    %can be set to dim in the general case, but 20 is practically much more than enough
chi=inf*ones(1,MAX_PARENT); %precalculate chi values
for i=1:MAX_PARENT
   chi(i)= chi2inv(alpha,n_state^(i-1)*(n_state-1)^2);
end

g_score=cumsum(chi);  %the precomputed g_MIT score
g_MIT=g_score;

Ne=n-length(dataLength)*d;  %#effective samples, assuming single time-series data

best_score_arr=zeros(1,dim);  %best modified S_{MIT} score for each individual node
best_score_ori_arr=zeros(1,dim);  %best original score for each individual node
HX_arr=zeros(1,dim);
best_net=zeros(dim,dim);
%main loop

fprintf('GlobalMIT Started, alpha= %f .....\n',alpha);
for i=1:dim  %search the best parent set for each variable independantly
    
    HX=myEntropy_ab(a(:,i),Ne,n_state,dataLength,d); %attention!!! H of a d-time-unit shifted vector
    
    HX_arr(i)=HX;
    
    %investigate all set from 1->P*-1 elements
    Pstar=sum(g_score<2*Ne*HX)+1;
   
    fprintf('Processing node %d. P*= %d\n',i,Pstar);
    
    best_Pa=[];%empty set
    best_s_MIT=2*Ne*HX; %score of the empty network

    %co-ordinate coding: [Pai] -> p*-1 elements
    score=zeros(1,nTF*d); %initial 1-d array to store the scores of all single parent over all orders
    new_score_arr=[];
    
    if (i<=nTF && ~allowSelfLoop) Pstar=min(Pstar,nTF); else Pstar=min(Pstar,nTF+1);end;
    for p=1:Pstar-1 %investigate all set from 1->P*-1 elements
        if g_MIT(p)>=best_s_MIT fprintf('Node %d, stopped at |Pa|=%d. ',i,p-1);break;end;     
        %otherwise, find the best net in this class of Pa with |Pa|=p
        %first: fill in the score array, only the score of the additional
        %variable
        all_Pa = nchoosek([1:nTF*d],p);   %warning: all parent set, this is only practical for small dim <15
        %evaluate at level p and fill-in the score matrix
        [nn ll]=size(all_Pa);
        g_mit=g_score(p);
        new_score_arr=zeros(1,nchoosek(nTF*d,p));  %huge array to cache scores 
        
        for j=1:nn   %loop through all potential parent set
            Pa=all_Pa(j,:); 
            if (i<=nTF && ~allowSelfLoop)
                [true_Pa,lag]=superNode2Node(Pa,nTF);
                if sum(true_Pa==i)>0 continue;end;%skip the set that contain self parent
            end
            nPa=length(Pa);
            if nPa==1  %only canculate the score for the 1st level                
                CMI=conditional_MI_DBN_HighOrder_2_TF(a,Pa(1),i,0,d,n_state,dataLength,nTF);
                d_MIT=2*Ne*(HX-CMI);
                s_MIT=g_mit+d_MIT;
                if  best_s_MIT-s_MIT>10^-12  %found a better score
                    best_s_MIT=s_MIT;
                    best_Pa=Pa;
                end
                position=findLexicalIndex(d*nTF,Pa(1));  %position of this score in the score caching array
                score(position)=CMI;
                
            else  %get score from the cache,  and calculate score only for the last added variable
                position=findLexicalIndex(d*nTF, Pa(1:end-1) ); %position from the cache
                score_i=score(position);
                
                %calculate the last score and store
                CMI=conditional_MI_DBN_HighOrder_2_TF(a,Pa(end), i, Pa(1:end-1),d,n_state,dataLength,nTF);  %Attention: n-1 instead of n!
                score_i=score_i+CMI;
                
                position= findLexicalIndex(d*nTF, Pa ); %position from the cache
                new_score_arr(position)=score_i; %store
                
                d_MIT=2*Ne*(HX-score_i);
                s_MIT=g_mit+d_MIT;
                if best_s_MIT-s_MIT>10^-12  %found a better score
                     best_s_MIT=s_MIT;   
                     best_Pa=Pa;
                end
            end
        end %of loop through parent sets
        if p>1 score=new_score_arr;end; %update the MI cache
    end % of p loop
    fprintf('Best score %f - Original score %f. \n',best_s_MIT, 2*Ne*HX_arr(i)-best_s_MIT);
    [Pa,lag]=superNode2Node(best_Pa,nTF);
    fprintf('Best_Pa=[ ');for tt=1:length(Pa) fprintf('%d (%d); ',Pa(tt),lag(tt));end;fprintf(']\n');
   
    
    best_score_arr(i)=best_s_MIT;
    best_score_ori_arr(i)=2*Ne*HX_arr(i)-best_s_MIT;
    if ~isempty(best_Pa) best_net(Pa,i)=lag;end;
    
end

best_score=sum(best_score_arr);
best_score_ori=2*Ne*sum(HX_arr)-best_score;

fprintf('Final network: best score %f - Original score %f. \n',best_score,best_score_ori);
time=toc;
end %of main function

function e=myEntropy_ab(x,n,n_state,dataLength,d)
H=zeros(1,n_state);
dataLength=[0, cumsum(dataLength)];
for l=2:length(dataLength)
    for j=dataLength(l-1)+1+d:dataLength(l)
        H(x(j))=H(x(j))+1; 
    end
end
H=H/n;
H(find(H==0))=1;
e=-sum(H.*log(H));
end
