# Supplementary material for: Gene regulatory network modeling via global optimization of high-order dynamic Bayesian network
Source: BMC Bioinformatics. 2012 Jun 13;13:131. doi: 10.1186/1471-2105-13-131 (PMC3433362; doi:10.1186/1471-2105-13-131)
Supplement: Additional file 1 — GlobalMIT+.zip — The GlobalMIT+ toolbox Implementation of the proposed algorithms in Matlab and C++, together with the user’s guide [15,18-21,23-27,29-31,45-50]. [file 1471-2105-13-131-S1.zip › GlobalMIT_2.Beta/globalMIT_TF_exe.m]

%GlobalMIT: a toolbox for learning optimal dynamic Bayesian network structure with
%the Mutual Information Test (MIT) scoring metric
%(C) 2010-2011 Nguyen Xuan Vinh   
%Email: vinh.nguyen@monash.edu, vinh.nguyenx@gmail.com
%Reference: 
% [1] Vinh, N. X., Chetty, M., Coppel, R., and Wangikar, P. P. (2011).
% GlobalMIT: Learning Globally Optimal Dynamic Bayesian Network with the Mutual Information Test (MIT) Criterion, Bioinformatics, doi: 10.1093/bioinformatics/btr457, 
%
%Usage:[best_net,score,time]=globalMIT_exe(a,alpha,d,nthreads,allowSelfLoop,dataLength) 
%Matlab interface for the GlobalMIT C++ High-order DBN, parallel version
% Input:
%       a: a data matrix, rows are samples, columns are variables
%          values of a must be discrete, taking interger values >=1;
%          multiple time series are simply merged by collumn
%       alpha: significance level for the mutual information test for
%       d: max DBN order
%       nthreads: number of parallel threads
%       allowSelfLoop: allow self loop or not
%       dataLength: a vector containing the lengths of the time series
%       verbose: display detailed progress or not
% Output:
%       best_net: the globally optimal dynamic Bayesian network 
%                 best_net(i,j)=1 -> there exists an edge from node i->j
%       best_score: the optimal S_MIT score
%       time: execution time

function [best_net,score,time]=globalMIT_TF_exe(a,alpha,d,nthreads,allowSelfLoop,dataLength,nTF,verbose)
[n dim]=size(a);

if nargin<2 alpha=0.999;end;
if nargin<3 d=1;end;
if nargin<4 nthreads=2;end;
if nargin<5 allowSelfLoop=0;end;
if nargin<6 dataLength=1;end;
if nargin<7 nTF=dim;end;
if nargin<8 verbose=1;end; % =0 to suppress screen output and redirect to a file

cur_dir=pwd();
globalMIT_dir= mfilename('fullpath');
filename=mfilename();
globalMIT_dir=globalMIT_dir(1:end-length(filename));
cd(globalMIT_dir);

a=myDataMapping(a);
n_state=max(max(a));

%writeGlobalMITfile(a,alpha);
writeGlobalMITfile_highOrder_ab(a,alpha,dataLength);

%preparing output files
fid=fopen('./ParallelStatusFile.txt','w');fclose(fid);


i_array=round(dim/nthreads*[1:nthreads]);
tic;

i_end=0;
fprintf('Calling C++ engine...\n');
for i=1:nthreads
    fid=fopen(['./myDBNoutput_' num2str(i) '.txt'],'w');fclose(fid);
    i_start=i_end+1;
    i_end= i_array(i);
    if nthreads>1
        fprintf('Thread %d...\n',i);
        if verbose
            dos(['.\GlobalMIT_TF.exe ' num2str(d) ' ' num2str(i_start) ' ' num2str(i_end) ' ./myDBNinput.txt ./myDBNoutput_' num2str(i) '.txt ' num2str([alpha allowSelfLoop]) ' ' num2str(nTF)  ' &  exit &']);
        else
            dos(['.\GlobalMIT_TF.exe ' num2str(d) ' ' num2str(i_start) ' ' num2str(i_end) ' ./myDBNinput.txt ./myDBNoutput_' num2str(i) '.txt ' num2str([alpha allowSelfLoop]) ' ' num2str(nTF)  ' > ./myDBNReport_thread_' num2str(i) '.txt & exit &']);
        end
    else
        dos(['.\GlobalMIT_TF.exe ' num2str(d) ' ' num2str(i_start) ' ' num2str(i_end) ' ./myDBNinput.txt ./myDBNoutput_' num2str(i) '.txt ' num2str([alpha allowSelfLoop]) ' ' num2str(nTF) ]);
    end    
end

pause on;
finished=0;
while ~finished
    if dim>20 pause(10); else pause(1);end;
    fid=fopen('./ParallelStatusFile.txt','r');
    status=fgetl(fid);    
    fclose(fid);
    if ischar(status) 
        status=str2num(status);
        if sum(ismember(1:dim,status))==dim
            finished=1;
        end      
    end
end

time=toc;

best_net=zeros(dim,dim);
score_arr=zeros(1,dim);
for i=1:nthreads
    fid=fopen(['./myDBNoutput_' num2str(i) '.txt'],'r');
    while 1
        tline = fgetl(fid);
        if ~ischar(tline), break, end
        tline=str2num(tline);
        node_ID=tline(1);
        score_arr(node_ID)=tline(2);
        Pa=tline(3:end);
        for j=1:2:length(Pa)
            best_net(Pa(j),node_ID)=Pa(j+1);
        end
    end
    fclose(fid);
end   
score=sum(score_arr);
cd(cur_dir);
