# Supplementary material for: Gene regulatory network modeling via global optimization of high-order dynamic Bayesian network
Source: BMC Bioinformatics. 2012 Jun 13;13:131. doi: 10.1186/1471-2105-13-131 (PMC3433362; doi:10.1186/1471-2105-13-131)
Supplement: Additional file 1 — GlobalMIT+.zip — The GlobalMIT+ toolbox Implementation of the proposed algorithms in Matlab and C++, together with the user’s guide [15,18-21,23-27,29-31,45-50]. [file 1471-2105-13-131-S1.zip › GlobalMIT_2.Beta/multi_time_series_cat.m]

%GlobalMIT: a toolbox for learning optimal dynamic Bayesian network structure with
%the Mutual Information Test (MIT) scoring metric
%(C) 2010-2011 Nguyen Xuan Vinh   
%Email: vinh.nguyen@monash.edu, vinh.nguyenx@gmail.com
%Reference: 
% [1] Vinh, N. X., Chetty, M., Coppel, R. and Wangikar, P. (2011). A polynomial time algorithm 
%     for learning globally optimal dynamic bayesian network.
%     2011-submitted for publication.
%Usage:
% [a,b]=multi_time_series_cat(varargin)
% Merging multiple time series for 1st-order Markov dynamic Bayes net
% Input:
%       matricies of nxd, n can vary
% Output:
%       a: data matrix w/o last row of each individual data set
%       b: 1-shifted data matrix
function [a,b]=multi_time_series_cat(varargin)

n_matrices=size(varargin,2);

sizes=zeros(1,n_matrices);

fprintf('Data preprocessing: merging matrices\n');
 for k= 1 : n_matrices     
     [sizes(k) dim]=size(varargin{k});     
     fprintf(' Matrix %d size %d x %d\n', k,sizes(k),dim);
 end
 
 a=zeros(sum(sizes)-n_matrices,dim);
 b=zeros(sum(sizes)-n_matrices,dim);
 
 cur_row=1;
 for i=1:n_matrices
    mat_i=varargin{i};  %extract the data matrix
    for j=1:sizes(i)-1  %and copy to the new output matrices
        for k=1:dim
            a(cur_row,k)= mat_i(j,k);
            b(cur_row,k)= mat_i(j+1,k);
        end
        cur_row=cur_row+1;
    end
 end
