# Supplementary material for: Gene regulatory network modeling via global optimization of high-order dynamic Bayesian network
Source: BMC Bioinformatics. 2012 Jun 13;13:131. doi: 10.1186/1471-2105-13-131 (PMC3433362; doi:10.1186/1471-2105-13-131)
Supplement: Additional file 1 — GlobalMIT+.zip — The GlobalMIT+ toolbox Implementation of the proposed algorithms in Matlab and C++, together with the user’s guide [15,18-21,23-27,29-31,45-50]. [file 1471-2105-13-131-S1.zip › GlobalMIT_2.Beta/myDataMapping.m]

%GlobalMIT: a toolbox for learning optimal dynamic Bayesian network structure with
%the Mutual Information Test (MIT) scoring metric
%(C) 2010-2011 Nguyen Xuan Vinh   
%Email: vinh.nguyen@monash.edu, vinh.nguyenx@gmail.com
%Reference: 
% [1] Vinh, N. X., Chetty, M., Coppel, R., and Wangikar, P. P. (2011).
% GlobalMIT: Learning Globally Optimal Dynamic Bayesian Network with the Mutual Information Test (MIT) Criterion, Bioinformatics, doi: 10.1093/bioinformatics/btr457, 
%
%Usage:b=myDataMapping(a)
%Mapping the data to the correct range 1:n_state, omit any missing state
% Input:
%       a: a data matrix, rows are samples, columns are variables
%          values of a must be discrete, taking interger values >=1
% Output:
%       b: the processed data matrix, with values in each column taking all values in the
%          range 1 -> number of states
% Example: a=[1 3 5;3 4 2]   (state no 2 and 4 are missing)
%        =>b=[1 1 2;2 2 1]   (state takes continuous values)


function b=myDataMapping(a)

[n dim]=size(a);

for i=1:dim
  a(:,i)=map(a(:,i));
end
b=a;


function y=map(x)

b = sort(unique(x));  %set of unique value

for j=1:length(b)
    x(find(x==b(j)))=j; %do the mapping for each state    
end
y=x;
