# Supplementary material for: Gene regulatory network modeling via global optimization of high-order dynamic Bayesian network
Source: BMC Bioinformatics. 2012 Jun 13;13:131. doi: 10.1186/1471-2105-13-131 (PMC3433362; doi:10.1186/1471-2105-13-131)
Supplement: Additional file 1 — GlobalMIT+.zip — The GlobalMIT+ toolbox Implementation of the proposed algorithms in Matlab and C++, together with the user’s guide [15,18-21,23-27,29-31,45-50]. [file 1471-2105-13-131-S1.zip › GlobalMIT_2.Beta/myIntervalDiscretize.m]

%GlobalMIT: a toolbox for learning optimal dynamic Bayesian network structure with
%the Mutual Information Test (MIT) scoring metric
%(C) 2010-2011 Nguyen Xuan Vinh   
%Email: vinh.nguyen@monash.edu, vinh.nguyenx@gmail.com
%Reference: 
% [1] Vinh, N. X., Chetty, M., Coppel, R., and Wangikar, P. P. (2011).
% GlobalMIT: Learning Globally Optimal Dynamic Bayesian Network with the Mutual Information Test (MIT) Criterion, Bioinformatics, doi: 10.1093/bioinformatics/btr457, 
%
%Usage:  b=myIntervalDiscretize(a,n_inter)
%Discretize the data into n_inter states, using equal bin size
% Input:
%       a: raw data
%       n_inter: number of bins
% Output:
%       b: discretized data

function b=myIntervalDiscretize(a,n_inter)

[n dim]=size(a);
b=zeros(n,dim);
for i=1:dim
   b(:,i)=doDiscretize(a(:,i),n_inter);
end
b=b+1;
% ----------------------------------------
function y_discretized= doDiscretize(y,n_inter)
% ----------------------------------------
% discretize a vector
ymin= min(y);
ymax= max(y);
d=(-ymin+ymax)/n_inter;
vals=d*ones(1,n_inter);
vals=ymin+cumsum(vals);

vals(end)=inf;

y_discretized= y;
for i=1:length(y)
    y_discretized(i)=sum(vals<y(i));
end
