# Supplementary material for: Gene regulatory network modeling via global optimization of high-order dynamic Bayesian network
Source: BMC Bioinformatics. 2012 Jun 13;13:131. doi: 10.1186/1471-2105-13-131 (PMC3433362; doi:10.1186/1471-2105-13-131)
Supplement: Additional file 1 — GlobalMIT+.zip — The GlobalMIT+ toolbox Implementation of the proposed algorithms in Matlab and C++, together with the user’s guide [15,18-21,23-27,29-31,45-50]. [file 1471-2105-13-131-S1.zip › GlobalMIT_2.Beta/Source/globalMIT.cpp]

//////////////////////////////////////////////////////////
//                                                      //
//     globalMIT algorithm for DBN Learning				//
//     High order DBN, parallel, exact version			//
//     Author          : Vinh Nguyen                    //
//														//
//	   Multiple time series version						//
//     Project Members :					            //
//                                                      //
//     Last Updated    : 13 Aug, 2011                   //
//     Contact info    : vinh.nguyenx@gmail.com         //
//                       vinh.nguyen@monash.edu         //
//													    //
//                                                      //
//////////////////////////////////////////////////////////


#include <iostream>
#include <iomanip>
#include <fstream>
#include <math.h>
#include <time.h>
#include <limits>
#include <vector>
#include <string>
#include "combination.h"
#include <cstdlib>
#include <string.h>

using namespace std;
using namespace stdcomb;
template<class BidIt>
void display(BidIt begin,BidIt end)
{
  for (BidIt it=begin;it!=end;++it)
      cout<<*it<<" ";
  cout<<endl;
}
typedef unsigned long long int UL;

	//general functions
    void help();
    void optionInfo(int argc, int* argv[],char *inputFile);

    // I/O
    int readInputFile(char *inputFile);
    int writeResult(char *outputFile);
 
	//DBN related
	double getScore(int **net);				   //get the MIT score of a DBN
    int getNPa(int* &Pa,int **net, int a);	   //get the number of parents of X_i	
	
	double conditional_MI_DBN(int **data,int i, int j,int nPa,int *Pa, int n_state);
	double conditional_MI_DBN(int **data,int a, char b,int nPa, int* Pa, int n_state);
	double conditional_MI_DBN_DBN_HighOrder(int **data,int a, int b,int nPa, int* Pa, int d,int n_state);
	double conditional_MI_DBN_DBN_HighOrder_ab(int **data,int a, int b,int nPa, int* Pa, int d,int n_state);

    void Contingency(int Mem1,int Mem2,int n_state);
	void Contingency_HighOrder(int a,int order_a,int b,int d,int n_state);
	void Contingency_HighOrder_ab(int a,int order_a,int b,int d,int n_state);

	double Mutu_Info(int **T, int n_state)		;
	void ClearT(int n_state);			//clear the share contingency table
	
	int compare_Parent_config(int **data,int nPa,int* Pa,int a,int posi, int posj); 
	int compare_Parent_config(int **data,int nPa,char* Pa,int a,int posi, int posj);
	int compare_Parent_config(int nPa,int* Pa, int* order_Pa,int posi, int posj);
	int compare_Parent_config_ab(int nPa,int* Pa, int* order_Pa,int posi, int posj);
	
	double myEntropy(int x);			//calculate entropy of a 1-unit-shifted in time vector
	double myEntropy_ab(int x);			//calculate entropy of a 1-unit-shifted in time vector

	int findPstar(double *g_score,double g);
	void updateBestPa(int * &best_Pa,int * Pa,int p);
	
	//helper functions
	int getPosition(int* powo,int p, int * Pa);
	int findLexicalIndex(int n, int p, int * Pa); //Find lexical index of a parent set, variable IDs are from 0->dim-1
	double optimized_double_C(UL n,UL k);//nchoosek function double version
	unsigned long long nchoosek(int n,int k);//nchoosek function
	unsigned long long Factorial(int num);

	time_t time_=time(NULL);
    void tic(){time_=time(NULL);}
    double toc(){return difftime(time(NULL),time_);}
    void cleanUp();

//////////////////////Global variables//////////////////////////////////
//Data & Data structure
    int            N = 0;				//number of samples
	int			   Ne= 0;				//number of effective samples
    int            dim=0;				//number of variables
	int			   d=1;					//high order DBN, d degree 
    int**          data=NULL;			//data matrix
	int			   n_state=0;			//number of states, densely mapped [1:n_state], i.e Matlab style
	double*		   chi=NULL;		    //chi values
	int**	       net=NULL;			//the DBN
	int**	       net_order=NULL;	    //the DBN matrix with order info
	int**		   T=NULL;				//the shared contingency table
	double*		   g_score=NULL;		//the g-score
	
	int*		   dataLength=NULL;		//store the data length
	int			   Nseries=1;			//number of time series

// I/O & timing
    ofstream       outLog;              //log report
    ofstream       timeLog;				//time report
    time_t		   Start_t=time(NULL);
    time_t         End_t  =time(NULL);
    double         setupTime=0;

//Parameters
    double         alpha=0.999;         //Description: significance level for MI test
    int			   maxFanIn=20;			//maxFanIn preset to 20, more than enough for most practical purposes
	int			   maxTime=-1;
	int			   allowSelfLink=0;     //allow self loop or not?

//debug variables
	int			   readChi=1;			//read in the chi value 
	int			   readNet=0;			//read in the initial net

//-------------------------------------------Main program start----------------------
    int main(int argc, char* argv[]) {

    outLog.open("GlobalMIT_log.txt",ios::app);

    outLog<<endl<<"-----------GlobalMIT for High Order DBN structure learning--------------"<<endl;
    cout  <<endl<<"-----------GlobalMIT for High Order DBN structure learning--------------"<<endl;

    if (argc<2){
        help();
        return 0;
    }

	cout<<"Parameters:\n";
    for(int i = 0; i < argc; i++){
        cout   << "argv[" << i << "] = " << argv[i] << endl;
        outLog << "argv[" << i << "] = " << argv[i] << endl;
    }

	
	d=atoi(argv[1]);			//DBN order
	cout<<"DBN max order: " <<d<<endl;

	int i_start=atoi(argv[2])-1;  //starting variable, calculate parent for varialbes [i_start-i_end]
	int i_end  =atoi(argv[3])-1;
    
	char*  inputFile=argv[4];
    char*  outputFile=argv[5];

	alpha=atof(argv[6]);
	allowSelfLink=atoi(argv[7]);


/*
	d=1;
	alpha=0.95;
	allowSelfLink=0;
	char*  inputFile="c:/New projects/globalMIT_1.1_Developer/myDBNinput.txt";
	char*  outputFile="c:/New projects/GlobalMIT_1.1_Developer/myDBNoutput.txt";
	//char*  inputFile="D:/New project/globalMIT_1.1_Developer/myDBNinput.txt";
	//char*  outputFile="D:/New project/GlobalMIT_1.1_Developer/myDBNoutput.txt";
*/

	char*  statusFile="./ParallelStatusFile.txt";
    //parsing parameters
    //optionInfo(argc,argv,inputFile);       

	//reading input
    if (readInputFile(inputFile)!=0){exit(-1);}

    //int i_end=dim-1; 
	//int i_start=0;
    
	//pre-calculate the g-score
	g_score=new double[dim+1];
	g_score[0]=0;	   //g_score[0]->0 parent, g_score[1]->1 parent...
	g_score[1]=chi[1]; //chi[0]-> 0 Parent, chi[1]-> 1 parent...
	for(int i=2;i<=dim;i++){
		g_score[i]=g_score[i-1]+chi[i];		
	}

	//the shared contingency table
	T=new int* [n_state];
	for (int i=0;i<n_state;i++){
		T[i]=new int[n_state];	
		for (int j=0;j<n_state;j++){
			T[i][j]=0;
		}
	}

	//initialize the DBN
	net=new int* [dim];
	for (int i=0;i<dim;i++){
		net[i]=new int[dim];
		for(int j=0;j<dim;j++){
			net[i][j]=0;
		}
	}

	net_order=new int* [dim];
	for (int i=0;i<dim;i++){
		net_order[i]=new int[dim];
		for(int j=0;j<dim;j++){
			net_order[i][j]=0;
		}
	}

//////////////////Main program//////////////////////////////////////////////////
	
	double *best_score_arr=new double [dim];//%best score for each individual node
	double *HX_arr=new double[dim];		//entropy of each (shifted) variable
	
	cout<<"GlobalMIT Parallel Started, startNode="<<i_start+1<<", endNode="<<i_end+1<<"... "<<endl;
	
	//main loop
	for(int i=i_start;i<=i_end;i++){//loop through the set of selected variables

		//HX_arr[i]=myEntropy(i);	
		HX_arr[i]=myEntropy_ab(i);		
		//investigate all set from 1->P*-1 elements
		int Pstar=findPstar(g_score,2*Ne*HX_arr[i]);	
		cout<<"Node "<<i+1 <<" Pstar= "<< Pstar<<endl;

	
		int *best_Pa=NULL;//empty set
		double best_s_MIT=2*Ne*HX_arr[i]; //score of the empty network
		int	 best_nPa=0;

		//co-ordinate coding: [Pai] -> p*-1 elements
		double * score=new double[dim*d]; //1-d array to store the scores of all parent combination
		double * new_score=NULL; //1-d array to store the scores of all parent combination
		int* ca=NULL;
		int* cb=NULL;

		for(int p=1;p<Pstar;p++) { //loop through parent sets of increasing size
		
			ca=new int[dim*d];//set of all parents
			cb=new int[p];  //subset of parent of cardinality p
			for(int j=0;j<dim*d;j++)     {ca[j]=j;}
			for(int j=0;j<p;j++)	   {cb[j]=j;}
			//cout<<"P="<<p<<" Allocating "<<nchoosek(dim,p)<< "*"<< sizeof(double)<<" bytes = "<< nchoosek(dim,p)*sizeof(double) <<" bytes = " << double(nchoosek(dim,p))*sizeof(double)/(1024*1024)<<" Mb of Mutual Information Cache."<<endl;
			cout<<"P="<<p<<" Allocating "<< nchoosek(dim,p)*sizeof(double) <<" bytes = " << double(nchoosek(dim,p))*sizeof(double)/(1024*1024)<<" Mb of MI Cache."<<endl;
			if(p>1) {new_score=new double[nchoosek(dim*d,p)];}
			int combi_count=0; //combination count
			
			do  //generate all parent combination and score
			{
				if(allowSelfLink==0){//check self-link
					int selfLink=0;
					for(int j=0;j<p;j++){
						if(cb[j]%dim==i){
							selfLink=1;
							break;
						} 
					}
					if(selfLink) continue;
				}
				//for(int j=0;j<p;j++) cout<<int(cb[j])<<" ";cout<<endl;
				int pos=findLexicalIndex(dim*d,p,cb);
				//cout<<"combi_count="<<combi_count<<"Position= "<<pos<<endl;
				combi_count++;
				//score this set of parents
				if (p==1){ //only canculate the score for the 1st level
					 double CMI=conditional_MI_DBN_DBN_HighOrder_ab(data,cb[0], i, 0,cb,d,n_state);
					 double d_MIT=2*Ne*(HX_arr[i]-CMI);
					 double s_MIT=g_score[p]+d_MIT;
					 if(best_s_MIT-s_MIT>1e-12){
						 best_s_MIT=s_MIT;
						 updateBestPa(best_Pa,cb,p);
						 best_nPa=p;
					 }
					 int pos=cb[0];
					 score[pos]=CMI; //store the score
				}else{
					 double score_i=0;
					 //get from cache
					 //int pos=getPosition(powo,p-1,cb);
					 int pos=findLexicalIndex(dim*d,p-1,cb);
					 score_i=score[pos];
					 
					 //calculate the last score and store
					 double CMI=conditional_MI_DBN_DBN_HighOrder_ab(data,cb[p-1],i, p-1 ,cb,d,n_state);
					 score_i+=CMI;	
					 
					 //pos=getPosition(powo,p,cb);
					 pos=findLexicalIndex(dim*d,p,cb);
					 new_score[pos]=score_i; //store the last calculated score
					 
					 double d_MIT=2*Ne*(HX_arr[i]-score_i);
					 double s_MIT=g_score[p]+d_MIT;
					 if(best_s_MIT-s_MIT>1e-12){
						 best_s_MIT=s_MIT;
						 updateBestPa(best_Pa,cb,p);
						 best_nPa=p;
					 }

				}

			} //while(false)
			while(next_combination(ca,ca+dim*d,cb,cb+p));
			
			delete[] ca;
			ca=NULL;
			delete[] cb;
			cb=NULL;
			if(p>1) {
				delete[] score; 
				score=new_score;
			}
		}// of p loop


		cout<<"Complete scoring all parent sets of node " << i+1 <<"!"<<endl;
		cout<<"Best score: "<<best_s_MIT<< " Best Pa=["; for(int k=0;k<best_nPa;k++) {cout<<best_Pa[k]%dim+1<<"("<<floor(double(best_Pa[k])/dim)+1 <<") ";}cout<<"]"<<endl;
		best_score_arr[i]=best_s_MIT;
		for(int k=0;k<best_nPa;k++) {
			net[best_Pa[k]%dim][i]=1;
			net_order[best_Pa[k]%dim][i]= floor(double(best_Pa[k])/dim)+1;
		}
		
		delete[] score;
	}// of i loop


	double best_score=0;
	for(int i=0;i<dim;i++) best_score+=2*Ne*HX_arr[i]-best_score_arr[i];
	cout<<"Final network best score (original MIT) = " << best_score<<endl;

	//double score1=getScore(net_order);
	//cout<<"Best score again= "<<score1<<endl;

    //writeResult(outputFile);
	ofstream  outFile;
	outFile.open(outputFile);
	cout.precision(20);
	//outFile<<fixed <<best_score<<endl;
	for(int i=i_start;i<=i_end;i++){
		//print node name, score, then the parents
		outFile<<i+1<<" " <<2*(Ne)*HX_arr[i]-best_score_arr[i]<<" ";
		for(int j=0;j<dim;j++){
			if (net_order[j][i]>0) outFile<<j+1<<" "<<net_order[j][i]<<" ";
		}
		outFile<<endl;
	}
	outFile.close();

	ofstream statFile;
	statFile.open(statusFile,ios_base::app);
	for(int i=i_start;i<=i_end;i++){
		statFile<<i+1<<" ";
	}
	statFile.close();

    //cleaning up
    cleanUp();
	delete[] best_score_arr;
	delete[] HX_arr;
	delete[] dataLength;
    return 0;

}
///////////////////////////////////END of MAIN PROGRAM////////////////////////////////////////
int getPosition(int* powo,int p, int * Pa){ //get position in the 1-d array
	int position=0;
	for(int i=0;i<p;i++){
		position+=powo[i]*Pa[i];
	}
	return position;
}

void updateBestPa(int * &best_Pa,int * Pa,int p){ //update the best Parent set
	if (best_Pa!=NULL) delete[] best_Pa;
	best_Pa=new int[p];
	for(int i=0;i<p;i++){
		best_Pa[i]=Pa[i];
	}
}

int findPstar(double *g_score,double g){ //search for the max-fan-in
	int p=0;
	while (g_score[p]<g && p<dim){
		p++;
	}
	return p;
}

//======================Global RSC functions==========================

void optionInfo(int argc, char* argv[],char *inputFile){
    for(int i=3;i<argc;++i){
        if     (!strcmp(argv[i],"-maxFanIn"     )) maxFanIn    = atoi(argv[++i]);
        else if(!strcmp(argv[i],"-maxTime "     )) maxTime     = atoi(argv[++i]);
        else {cout << "Argument not recognized! " << argv[i] << endl; exit(0);}
    }
    cout  <<"---------------"<<endl;outLog<<"---------------"<<endl;
    cout<<"Options:"<<endl;outLog<<"Options:"<<endl;
    if (maxFanIn==1){
        cout  <<"Max-Fan-In= "<<maxFanIn<<endl;
        outLog<<"Max-Fan-In= "<<maxFanIn<<endl;
    }
    cout  <<"Maximum time: "<<maxTime<<endl;
    outLog<<"Maximum time: "<<maxTime<<endl;

    cout  <<"---------------"<<endl;outLog<<"---------------"<<endl;
}

int readInputFile(char *inputFile){
	//read the data file
	cout  <<"Reading numeric input file: "<< inputFile<<endl;
	outLog<<"Reading numeric input file: "<< inputFile<<endl;
   
	tic();   
	FILE * inFile;
	inFile = fopen (inputFile,"r");

	if (inFile==NULL) {
		cout << "Unable to open Data file";outLog << "Unable to open Data file";
		outLog.close();
		exit(-1); // terminate with error
	}
	fscanf (inFile, "%d %d %d", &N,&dim,&Nseries);
	cout<< "N= "<< N << " Dim= " <<dim<<endl;

   dataLength=new int[Nseries+1];
   dataLength[0]=-1;
   int length;
   for(int i=1;i<=Nseries;i++){
	   fscanf (inFile, "%d", &length);
	   dataLength[i]=dataLength[i-1]+length;
   }

   data=new int* [N];
   for(int i=0;i<N;i++){
	   data[i]=new int[dim];
		for (int j=0;j<dim;j++){
			fscanf (inFile, "%d",&data[i][j]);
			if (data[i][j]>n_state) {n_state=data[i][j];}
			data[i][j]--;  //remapping the data to 1-> n_state-1;
			//cout<<data[i][j]<<" ";
		}
		//cout<<endl;
   }
   
   
	cout<<"Number of time series= "<<Nseries<<endl;
    Ne=N-d*Nseries;
	cout<<"Number of effective samples= "<<Ne<<endl;
	cout<<"N_state= "<<n_state<<endl;
    fclose (inFile);

   if (readChi){
	   inFile = fopen ("./myChiValue.txt","r");
	   chi=new double[dim+1];
	   chi[0]=0;  //chi[0]-> 0 Parent, chi[1]-> 1 parent...
	   if(dim<maxFanIn){
		  for (int i=1;i<=dim;i++){
			fscanf (inFile, "%lf",&chi[i]);
			cout<<"Chi["<<i<<"]="<<chi[i]<<endl;
		  }
	   }
	   else{
		  for (int i=1;i<=maxFanIn;i++){
			fscanf (inFile, "%lf",&chi[i]);
			cout<<"Chi["<<i<<"]="<<chi[i]<<endl;
		  }
		  for (int i=maxFanIn;i<=dim;i++){
			//fscanf (inFile, "%lf",&chi[i]);
			//cout<<"Chi["<<i<<"]="<<chi[i]<<endl;
			chi[i]=1e99;
		  }
	   }
	   fclose (inFile);
	}

   if (readNet){
	   inFile = fopen ("./myNet.txt","r");
	   net=new int* [dim];
	    for(int i=0;i<dim;i++){
		   net[i]=new int[dim];
				for (int j=0;j<dim;j++){
					fscanf (inFile, "%d",&net[i][j]);	
					cout<<net[i][j]<<" ";
				}
			cout<<endl;
		}
	}

   cout  <<"DONE in " << toc() << " seconds."<<endl;
   outLog<<"DONE in " << toc() << " seconds."<<endl;

return (0);
}

void cleanUp(){
    if (data!=NULL){
        for (int i=0;i<N;i++){delete data[i];}
        delete[] data;
    }
	
	if (T!=NULL){
        for (int i=0;i<n_state;i++){delete T[i];}
        delete[] T;
    }

	if (net!=NULL){
        for (int i=0;i<dim;i++){delete net[i];}
        delete[] net;
    }
	
	if (net_order!=NULL){
        for (int i=0;i<dim;i++){delete net_order[i];}
        delete[] net_order;
    }

	if (chi!=NULL)             delete[] chi;
}

void help(){
    using namespace std;
    cout << "Usage: globalMIT.exe <maxOrder> <startVariable> <endVariable>  <inputFile> <outputFile> <alpha> [otherOptions]"<<endl;
	cout << "<maxOrder>				: max DBN order\n";
	cout << "<startVariable>		: Learing from this variable\n";
	cout << "<endVariable>			: To this variable \n";
    cout << "<inputFile>            : Ascii file containing the data matrix. The first rows contain the number of rows and collumns\n";
    cout << "<outputFile>           : Ascii file containing the graph\n";
    cout << "<alpha>				: Significance level for the Mutual Information test";
	cout << "-----------------------------------------------------------------------------------------------------\n";
    cout << "options :\n";
    cout << "-maxFanIn              : set the max-fan-in parameter\n";
    cout << "-maxTime               : set max run time\n";
    cout << "-----------------------------------------------------------------------------------------------------\n";
}

double getScore(int **net){
	double score=0;
	for(int i=0;i<dim;i++){
		int* Pa=NULL;
		int nPa=getNPa(Pa,net,i);
		
		double score_i=0;
		cout<<"Node "<<i << " nPa= "<<nPa<<endl;
		for(int j=0;j<nPa;j++){
			score_i+=2*(Ne)*conditional_MI_DBN_DBN_HighOrder(data, Pa[j],i,j,Pa,d,n_state)-chi[j+1];
		}
		cout<<"Node "<< i <<" score " << score_i<<endl;
		score+=score_i;
	}	
	cout<<"Total score: "<<score <<endl;
	return score;
}

int getNPa(int* &Pa,int **net_order, int a){  //get the number of parents of X_a and put the set in Pa
	int nPa=0;
	for(int j=0;j<dim;j++){
		nPa=nPa+net[j][a];
	}

	if(Pa!=NULL)  {delete [] Pa;}

	Pa=new int[nPa];
	int pos=0;
	for(int j=0;j<dim;j++){
		if (net_order[j][a]>0){ //add this parent
			Pa[pos]=j+dim*(net_order[j][a]-1);
			pos++;
		}
	}
	return nPa;
}


//conditional MI between node a-> node b given other parent Pa
double conditional_MI_DBN(int **data,int a, int b,int nPa, int* Pa, int n_state){
double MI=0;

if (nPa==0){ //no parent
	 Contingency(a,b,n_state);
	 return Mutu_Info(T, n_state);
}
else {	//with some parents?
	int  * scanned=new int[N];

	for(int i=0;i<N;i++){scanned[i]=0;}

	for(int i=0;i<N-1;i++){ //scan all rows of data
		if(scanned[i]==0){  //a new  combination of Pa found		
			scanned[i]=1;
			double count=1;
			ClearT(n_state);
			T[data[i][a]][data[i+1][b]]++;

			for(int j=i+1;j<N-1;j++){
				if(scanned[j]==0 && compare_Parent_config(data,nPa,Pa,b,i,j)){
					scanned[j]=1;	 				
					T[data[j][a]][data[j+1][b]]++;
					count++;
				}
			}
			MI+=(count/(N-1))*Mutu_Info(T,n_state);
		}
	}
	delete[] scanned;	
}

return MI;
}

//conditional MI between node a-> node b given other parent Pa, high order DBN, d
double conditional_MI_DBN_DBN_HighOrder_2(int **data,int a, int b,int nPa, int* Pa, int d,int n_state){
double MI=0;

int real_a= a%dim;
int order_a=floor(double(a)/dim)+1;

if (nPa==0){ //no parent
	 Contingency_HighOrder(real_a,order_a,b,d,n_state);
	 return Mutu_Info(T, n_state);
}
else {	//with some parents?
	int * scanned=new int[N];
	int * real_Pa=new int[nPa];
	int * order_Pa=new int[nPa];
	int ** small_data;

	//find out real node ID from super node, and order
	for (int i=0;i<nPa;i++){
		order_Pa[i]=floor(double(Pa[i])/dim)+1;
		real_Pa[i]=Pa[i]%dim;
	}
	
	//make new data matrix corresponding to the concerning variables	   
	small_data=new int* [N-d];
	for (int i=0;i<N-d;i++) {small_data[i]=new int[nPa+2];}

	for (int i=0;i<nPa;i++){
		for(int j=0;j<N-d;j++){
			small_data[j][i]  =data[j+(d-order_Pa[i])][real_Pa[i]];	
		}
		real_Pa[i]=i;
	}
	for(int j=0;j<N-d;j++){  //copy parent a
		small_data[j][nPa]  =data[j+(d-order_a)][real_a];	
	}    
	for(int j=0;j<N-d;j++){  // copy target node b
		small_data[j][nPa+1]  =data[j+d][b];	
	}    
	a=nPa;  //re-index node for the new data matrix
	b=nPa+1;


	for(int i=0;i<N-d;i++){scanned[i]=0;}

	for(int i=0;i<N-d;i++){ //scan all rows of data
		if(scanned[i]==0){  //a new  combination of Pa found		
			scanned[i]=1;
			double count=1;
			ClearT(n_state);
			T[small_data[i][a]][small_data[i][b]]++;

			for(int j=i+1;j<N-d;j++){
				if(scanned[j]==0 && compare_Parent_config(small_data,nPa,real_Pa,b,i,j)){
					scanned[j]=1;	 				
					T[small_data[j][a]][small_data[j][b]]++;
					count++;
				}
			}
			MI+=(count/(N-d))*Mutu_Info(T,n_state);
		}
	}
	delete[] scanned;	
	for (int i=0;i<N-d;i++){delete small_data[i];}
    delete[] small_data;
	delete[] order_Pa;
	delete[] real_Pa;

}
return MI;
}

//conditional MI between node a-> node b given other parent Pa, high order DBN, d
//no copy data
double conditional_MI_DBN_DBN_HighOrder(int **data,int a, int b,int nPa, int* Pa, int d,int n_state){
double MI=0;

int real_a= a%dim;
int order_a=floor(double(a)/dim)+1;

if (nPa==0){ //no parent
	 Contingency_HighOrder(real_a,order_a,b,d,n_state);
	 return Mutu_Info(T, n_state);
}
else {	//with some parents?
	int * scanned=new int[N];
	int * real_Pa=new int[nPa];
	int * order_Pa=new int[nPa];

	//find out real node ID from super node, and order
	for (int i=0;i<nPa;i++){
		order_Pa[i]=floor(double(Pa[i])/dim)+1;
		real_Pa[i]=Pa[i]%dim;
	}

	for(int i=0;i<N-d;i++){scanned[i]=0;}

	for(int i=0;i<N-d;i++){ //scan all rows of data
		if(scanned[i]==0){  //a new  combination of Pa found		
			scanned[i]=1;
			double count=1;
			ClearT(n_state);
			T[data[i+d-order_a][real_a]][data[i+d][b]]++;

			for(int j=i+1;j<N-d;j++){
				if(scanned[j]==0 && compare_Parent_config(nPa,real_Pa,order_Pa,i,j)){
					scanned[j]=1;	 				
					T[data[j+d-order_a][real_a]][data[j+d][b]]++;
					count++;
				}
			}
			MI+=(count/(N-d))*Mutu_Info(T,n_state);
		}
	}
	delete[] scanned;	
	delete[] order_Pa;
	delete[] real_Pa;
}
return MI;
}

double conditional_MI_DBN_DBN_HighOrder_ab(int **data,int a, int b,int nPa, int* Pa, int d,int n_state){
double MI=0;

int real_a= a%dim;
int order_a=floor(double(a)/dim)+1;

if (nPa==0){ //no parent
	 Contingency_HighOrder_ab(real_a,order_a,b,d,n_state);
	 return Mutu_Info(T, n_state);
}
else {	//with some parents?
	int * scanned=new int[N];
	int * real_Pa=new int[nPa];
	int * order_Pa=new int[nPa];

	//find out real node ID from super node, and order
	for (int i=0;i<nPa;i++){
		order_Pa[i]=floor(double(Pa[i])/dim)+1;
		real_Pa[i]=Pa[i]%dim;
	}

	for(int i=0;i<N;i++){scanned[i]=1;}
	for(int l=1;l<=Nseries;l++){
		for(int i=dataLength[l-1]+1+d;i<=dataLength[l];i++){
			scanned[i]=0;
		}	
	}

	for(int i=0;i<N;i++){ //scan all rows of data
		if(scanned[i]==0){  //a new  combination of Pa found		
			scanned[i]=1;
			double count=1;
			ClearT(n_state);
			T[data[i-order_a][real_a]][data[i][b]]++;

			for(int j=i+1;j<N;j++){
				if(scanned[j]==0 && compare_Parent_config_ab(nPa,real_Pa,order_Pa,i,j)){
					scanned[j]=1;	 				
					T[data[j-order_a][real_a]][data[j][b]]++;
					count++;
				}
			}
			MI+=(count/Ne)*Mutu_Info(T,n_state);
		}
	}
	delete[] scanned;	
	delete[] order_Pa;
	delete[] real_Pa;
}
return MI;
}


//compare a parent set configuration of node a at two position in the data
int compare_Parent_config(int nPa,int* Pa, int* Pa_order,int posi, int posj){
	int	isSame=1;
	for (int i=0;i<nPa;i++){ //scan through the list of parents
		if(data[posi+d-Pa_order[i]][Pa[i]]!=data[posj+d-Pa_order[i]][Pa[i]]){//check this parent value at posi & posj
			return 0;
		}
	}
return isSame;
}

int compare_Parent_config_ab(int nPa,int* Pa, int* Pa_order,int posi, int posj){
	int	isSame=1;
	for (int i=0;i<nPa;i++){ //scan through the list of parents
		if(data[posi-Pa_order[i]][Pa[i]]!=data[posj-Pa_order[i]][Pa[i]]){//check this parent value at posi & posj
			return 0;
		}
	}
return isSame;
}

//conditional MI between node a-> node b given other parent Pa: char type
double conditional_MI_DBN(int **data,int a, int b,int nPa, char* Pa, int n_state){
double MI=0;

if (nPa==0){ //no parent
	 Contingency(a,b,n_state);
	 return Mutu_Info(T, n_state);
}
else {	//with some parents?
	int  * scanned=new int[N];

	for(int i=0;i<N;i++){scanned[i]=0;}

	for(int i=0;i<N-1;i++){ //scan all rows of data
		if(scanned[i]==0){  //a new  combination of Pa found		
			scanned[i]=1;
			double count=1;
			ClearT(n_state);
			T[data[i][a]][data[i+1][b]]++;

			for(int j=i+1;j<N-1;j++){
				if(scanned[j]==0 && compare_Parent_config(data,nPa,Pa,b,i,j)){
					scanned[j]=1;	 				
					T[data[j][a]][data[j+1][b]]++;
					count++;
				}
			}
			MI+=(count/(N-1))*Mutu_Info(T,n_state);
		}
	}
	delete[] scanned;	
}

return MI;
}

//compare a parent set configuration of node a at two position in the data
int compare_Parent_config(int **small_data,int nPa,int* Pa,int a,int posi, int posj){
	int	isSame=1;
	for (int i=0;i<nPa;i++){ //scan through the list of parents
		if(small_data[posi][Pa[i]]!=small_data[posj][Pa[i]]){//check this parent value at posi & posj
			return 0;
		}
	}
return isSame;
}

//compare a parent set configuration of node a at two position in the data: char type
int compare_Parent_config(int **data,int nPa,char* Pa,int a,int posi, int posj){
	int	isSame=1;
	for (int i=0;i<nPa;i++){ //scan through the list of parents
		if(data[posi][Pa[i]]!=data[posj][Pa[i]]){//check this parent value at posi & posj
			return 0;
		}
	}
return isSame;
}


//calculate the unconditional contingency table between node a=> node b (shifted, store to the global var T
void Contingency(int a,int b,int n_state){
	//clear up T
	ClearT(n_state);

	//build table
	for(int i =0;i<N-1;i++){
		T[data[i][a]][data[i+1][b]]++;  //note: b is one unit shifted in time
	}
}

//calculate MI, high order DBN
void Contingency_HighOrder(int a,int order_a,int b,int d,int n_state){
	//clear up T
	ClearT(n_state);

	//build table
	for(int i =d-order_a;i<N-order_a;i++){
		T[data[i][a]][data[i+order_a][b]]++;  //note: b is d units shifted in time
	}
}

void Contingency_HighOrder_ab(int a,int order_a,int b,int d,int n_state){
	//clear up T
	ClearT(n_state);
	int* scanned=new int[N];
	for(int i=0;i<N;i++){scanned[i]=1;}
	for(int l=1;l<=Nseries;l++){
		for(int i=dataLength[l-1]+1+d;i<=dataLength[l];i++){
			scanned[i]=0;
		}	
	}

	//build table
	for(int i=0;i<N;i++){
		if(scanned[i]==0){
		T[data[i-order_a][a]][data[i][b]]++;  //note: b is d units shifted in time
		scanned[i]=1;
		}
	}
	delete[] scanned;	
}


void ClearT(int n_state){
	for(int i=0;i<n_state;i++){
		for(int j=0;j<n_state;j++){
			T[i][j]=0;
		}
	}
}

double Mutu_Info(int **T, int n_state){  //get the mutual information from a contingency table
	double MI=0;
	int *a = new int[n_state];
	int *b = new int[n_state];
	int N=0;

	for(int i=0;i<n_state;i++){ //row sum
		a[i]=0;
		for(int j=0;j<n_state;j++)
		{a[i]+=T[i][j];}
	}

	for(int i=0;i<n_state;i++){ //col sum
		b[i]=0;
		for(int j=0;j<n_state;j++)
		{b[i]+=T[j][i];}
	}

	for(int i=0;i<n_state;i++) {N+=a[i];}
	
	for(int i=0;i<n_state;i++){
		for(int j=0;j<n_state;j++){
			if(T[i][j]>0){
				MI+= T[i][j]*log(double(T[i][j])*N/a[i]/b[j]);
			}
		}
	}
	delete []a;
	delete []b;

	return MI/N;
}

double myEntropy(int x){
	double *H =new double[n_state];
	for(int i=0;i<n_state;i++) {H[i]=0;}
	//entropy of a 1-unit-shifted in time vector
	for(int i=d;i<N;i++){// i run from 1
		H[data[i][x]]++;	
	}
	double e=0;
	for(int i=0;i<n_state;i++) {
		H[i]/=(N-d);
		if (H[i]!=0) {e-=H[i]*log(H[i]);}		
	}
	return e;
}

double myEntropy_ab(int x){
	double *H =new double[n_state];
	for(int i=0;i<n_state;i++){H[i]=0;}
	
	for(int l=1;l<=Nseries;l++){		
		for(int i=dataLength[l-1]+1+d;i<=dataLength[l];i++){
			H[data[i][x]]++;	
		}
	}

	double e=0;
	for(int i=0;i<n_state;i++) {
		H[i]/=Ne;
		if (H[i]!=0) {e-=H[i]*log(H[i]);}		
	}
	return e;
}

int findLexicalIndex(int n, int p, int * Pa){
if(p==0) return -1;
if(p==1) return Pa[0];

int pos=0;
int last_pos=0;

for(int i=0;i<p-1;i++){
	if(i==0) {last_pos=0;}
	else{
		last_pos=Pa[i-1]+1;
	}
	for(int j=last_pos;j<Pa[i];j++){
		pos=pos+nchoosek(n-(j+1),p-(i+1));
	}

}//for i

pos=pos+Pa[p-1]-Pa[p-2]-1;
return pos;

}


unsigned long long nchoosek(int n,int k){
    unsigned long long i,temp = 1;
    if(k > (n/2))
         k = n-k;
    for(i = n; i >= (n-k+1); i--){
       temp = temp * i;
    }
    return (temp/Factorial(k));
}


double optimized_double_C(UL n,UL k){
    double answer = 1.0;
    UL i;
    if(k > (n/2))
        k = n-k;
    for(i = 0; i < k; i++){
         answer = answer * ((double)(n-i)/(double)(i+1));
      }
    return answer;
}

unsigned long long Factorial(int num) {
   unsigned long long res = 1;
    while(num > 0){
        res = res * num;
        num = num - 1;
    }
   return res;
} 
