# Supplementary material for: Gene regulatory network modeling via global optimization of high-order dynamic Bayesian network
Source: BMC Bioinformatics. 2012 Jun 13;13:131. doi: 10.1186/1471-2105-13-131 (PMC3433362; doi:10.1186/1471-2105-13-131)
Supplement: Additional file 1 — GlobalMIT+.zip — The GlobalMIT+ toolbox Implementation of the proposed algorithms in Matlab and C++, together with the user’s guide [15,18-21,23-27,29-31,45-50]. [file 1471-2105-13-131-S1.zip › GlobalMIT_2.Beta/writeGlobalMITfile_highOrder_ab.m]

%GlobalMIT: a toolbox for learning optimal dynamic Bayesian network structure with
%the Mutual Information Test (MIT) scoring metric
%(C) 2010-2011 Nguyen Xuan Vinh   
%Email: vinh.nguyen@monash.edu, vinh.nguyenx@gmail.com
%Reference: 
% [1] Vinh, N. X., Chetty, M., Coppel, R., and Wangikar, P. P. (2011).
% GlobalMIT: Learning Globally Optimal Dynamic Bayesian Network with the Mutual Information Test (MIT) Criterion, Bioinformatics, doi: 10.1093/bioinformatics/btr457, 
%
%Usage: C++ interface file 

function writeGlobalMITfile_highOrder_ab(a,alpha,dataLength,net,filename)

[n dim]=size(a);

if nargin<2 alpha=0.999;end;
if nargin<3 dataLength=1;end;
if nargin<4 net=round(rand(dim,dim));end;
if nargin<5 filename='./myDBNinput.txt';end;

fid=fopen(filename, 'w');
fprintf(fid,'%d %d %d\n',n,dim,length(dataLength));
for i=dataLength
    fprintf(fid,'%d ',i);
end
fprintf(fid,'\n');

for i=1:n
    for j=1:dim
        fprintf(fid,'%d ',a(i,j));
    end
    fprintf(fid,'\n');
end
fclose(fid);

chi=zeros(1,dim); %maximally dim parents
MAX_PARENT=20;    %practical threshold for the number of parents. This is far more than enough in practice
n_state=max(max(a));
for i=1:min(MAX_PARENT,dim)    
   chi(i)= chi2inv(alpha,n_state^(i-1)*(n_state-1)^2);
end
for i=MAX_PARENT+1:dim
   chi(i)= 1E99;
end

format long;
filename='./myChiValue.txt';
fid=fopen(filename, 'w');

for i=1:dim
   str=num2str(chi(i),'%20.20e');
   fprintf(fid,'%s\n',str) ;
end
fclose(fid);

% filename='./myNet.txt';
% fid=fopen(filename, 'w');
% for i=1:dim
%     for j=1:dim
%         fprintf(fid,'%d ',net(i,j)) ;
%     end
%     fprintf(fid,'\n');
% end
% fclose(fid);
